# Supplementary material for: Novel strategy for wide-range wind vector measurement using the hybrid CP/CTD heating mode and sequential measuring and correcting
Source: PLoS One. 2021 Jul 8;16(7):e0254256. doi: 10.1371/journal.pone.0254256 (PMC8266126; doi:10.1371/journal.pone.0254256)
Supplement: S1 Data — (ZIP) [file pone.0254256.s001.zip]

Archive with 5 entries (4 files):
- Experimental Data/
- Experimental Data/Comparison of the error distribution of the two wind direction angle measurement methods.xlsx
- Experimental Data/Consistency of the three sensors.xlsx
- Experimental Data/Error distributions of three sensors.xlsx
- Experimental Data/Temperature voltage and driving voltage of the coil under different wind velocities.xlsx
