# Supplementary material for: Novel strategy for wide-range wind vector measurement using the hybrid CP/CTD heating mode and sequential measuring and correcting
Source: PLoS One. 2021 Jul 8;16(7):e0254256. doi: 10.1371/journal.pone.0254256 (PMC8266126; doi:10.1371/journal.pone.0254256)
Supplement: S1 Data — (ZIP) [file pone.0254256.s001.zip › Experimental Data/Comparison of the error distribution of the two wind direction angle measurement methods.xlsx]

## Sheet: Fig 17_Data
Testing Angle (degree)	Angle Error (degree)	Angle Error after Compensation (degree)
0	-1	-1
30	1	0
60	-4	-2
90	-3	-1
120	5	1
150	2	2
180	1	0
210	0	-2
240	-3	-2
270	-5	-1
300	-4	-1
330	-1	0
