# Supplementary material for: Novel strategy for wide-range wind vector measurement using the hybrid CP/CTD heating mode and sequential measuring and correcting
Source: PLoS One. 2021 Jul 8;16(7):e0254256. doi: 10.1371/journal.pone.0254256 (PMC8266126; doi:10.1371/journal.pone.0254256)
Supplement: S1 Data — (ZIP) [file pone.0254256.s001.zip › Experimental Data/Consistency of the three sensors.xlsx]

## Sheet: Fig 15_Data
Wind Velocity Reading from Anomemeter (m/s)	Maximum Error among three Sensors (m/s)
0	0.01
3.94	0.08
7.95	0.21
12.05	0.16
16.01	0.24
19.91	0.25
24.02	0.42
28.01	0.61
32	0.5
35.8	0.7
39.9	0.8
44.1	0.6
48	0.6
51.9	0.5
56	0.6
59.9	0.4
