# Supplementary material for: Novel strategy for wide-range wind vector measurement using the hybrid CP/CTD heating mode and sequential measuring and correcting
Source: PLoS One. 2021 Jul 8;16(7):e0254256. doi: 10.1371/journal.pone.0254256 (PMC8266126; doi:10.1371/journal.pone.0254256)
Supplement: S1 Data — (ZIP) [file pone.0254256.s001.zip › Experimental Data/Error distributions of three sensors.xlsx]

## Sheet: Fig 14_Data
Wind Velocity Reading from Anomemeter for Sensor #1 (m/s)	Measurement Error of Sensor #1 (m/s)	Wind Velocity Reading from Anomemeter for Sensor #2 (m/s)	Measurement Error of Sensor #2 (m/s)	Wind Velocity Reading from Anomemeter for Sensor #3 (m/s)	Measurement Error of Sensor #3 (m/s)
0.31	-0.08	0.28	-0.07	0.2	0.02
3.38	0.16	2.62	-0.14	2.96	0
5.64	-0.25	6.29	0.22	5.45	0.16
9.33	-0.2	9.22	-0.23	8.47	0.17
11.74	-0.13	11.81	0.22	12.18	-0.2
14.59	0.32	14.99	0.28	15.18	0.19
17.72	0.48	18.49	0.39	17.95	0.31
20.73	0.17	20.62	-0.52	21.12	0.68
23.64	0.26	24.07	0.23	23.87	-0.67
27.38	0.12	26.61	0.69	26.81	-0.21
30.3	0.7	29.87	0.23	29.67	0.23
33.4	-0.5	33.4	-0.5	32.7	0.9
35.7	-0.2	35.7	0.6	35.7	-0.2
39	0.1	38.6	0.6	39.5	-0.7
41.9	0.2	42	-0.4	42.1	-0.1
45.5	0.2	45.3	-0.2	44.7	0
47.6	-0.5	48	-0.4	47.6	-0.9
50.7	-0.8	50.4	-0.9	50.8	0.7
53.6	-0.4	54.2	0.8	53.5	-0.1
57.2	0.6	56.9	0.4	57.1	-0.6
