# Supplementary material for: Novel strategy for wide-range wind vector measurement using the hybrid CP/CTD heating mode and sequential measuring and correcting
Source: PLoS One. 2021 Jul 8;16(7):e0254256. doi: 10.1371/journal.pone.0254256 (PMC8266126; doi:10.1371/journal.pone.0254256)
Supplement: S1 Data — (ZIP) [file pone.0254256.s001.zip › Experimental Data/Temperature voltage and driving voltage of the coil under different wind velocities.xlsx]

## Sheet: Fig 13_Data
Wind Velocity Reading from Anomemeter (m/s)	Coil Temperature Voltage (V)	Coil Heating Voltage (V)
0	2.4	11.73
2.1	1.94	11.73
4.06	1.59	11.73
6.1	1.27	11.73
8.09	0.95	11.73
10.1	0.7	11.73
12.05	0.53	11.73
14.09	0.44	11.73
16.04	0.37	11.73
18.1	0.31	11.73
20.03	0.27	11.73
20.1	0.27	11.77
22.08	0.27	12.11
24	0.27	12.46
26.04	0.27	12.79
28.07	0.27	13.09
30.1	0.27	13.4
32	0.27	13.67
34.2	0.27	14
36.3	0.27	14.27
38.1	0.27	14.59
40.2	0.27	14.84
42.1	0.26	15.1
44.2	0.26	15.33
46	0.26	15.6
48.1	0.26	15.84
50.1	0.26	16.09
52	0.26	16.3
54.1	0.26	16.5
56.1	0.26	16.69
58	0.26	16.92
60.2	0.26	17.1
